# Supplementary material for: Development of a Duplex Serological Multiplex Assay for the Simultaneous Detection of Epstein-Barr Virus IgA and IgG Antibodies in Nasopharyngeal Carcinoma Patients
Source: Cancers (Basel). 2023 Apr 30;15(9):2578. doi: 10.3390/cancers15092578 (PMC10177259; doi:10.3390/cancers15092578)
Supplement: Supplementary file 1 [file cancers-15-02578-s001.zip]

Archive with 1 entries (1 files):
- cancers-2156127-supplementary.pdf
